# Supplementary material for: Preliminary brain-behavioral neural correlates of anterior cruciate ligament injury risk landing biomechanics using a novel bilateral leg press neuroimaging paradigm
Source: PLoS One. 2022 Aug 11;17(8):e0272578. doi: 10.1371/journal.pone.0272578 (PMC9371272; doi:10.1371/journal.pone.0272578)
Supplement: S1 Data — (XLSX) [file pone.0272578.s001.xlsx]

## Sheet: Sheet1
SubjectID	Knee Abduction Moment (Nm)	age (years)	height (cm)	weight (kg)	BMI	Neural Correlate Cluster 1 mean % signal change	Neural Correlate Cluster 2 mean % signal change
1	21.5979	16	171	60.2	20.6	0.46	1.266
2	7.24366	16	164	60.3	22.4	-0.679	0.003111
3	3.38339	17	168	49.7	17.6	-0.1365	0.4939
4	8.44314	16	170	57	19.7	-0.8733	-1.529
5	3.60291	17	163	62.4	23.5	-0.7307	-1.938
6	6.65822	16	160	51.3	20	-0.1984	1.731
7	25.2103	15	169	81.6	28.6	0.359	2.195
8	6.1469	16	166	68.2	24.7	-0.5357	-0.5274
9	25.623	16	159	59.4	23.5	1.747	3.624
10	13.2487	17	162	50.6	19.3	-0.7826	-0.525
11	5.09492	17	157	52.2	21.2	-1.393	-0.931
12	4.79441	15	163	64.6	24.3	0.6422	1.393
13	13.6007	17	158	56.8	22.8	0.5266	-1.21
14	-0.966823	16	173	63.9	21.4	-0.6762	0.09845
15	15.3726	16	169	53.6	18.8	0.8427	2.993
16	16.3283	16	171	58.6	20	0.4187	0.7155
17	33.1063	15	168	68.7	24.3	2.715	3.801
18	21.4275	17	170	58.5	20.2	1.373	2.301
19	13.8691	15	174	54.5	18	0.739	3.956
20	32.2622	17	170	52.9	18.3	1.592	4.917
21	22.2003	16	166	57.6	20.9	0.3889	2.338
22	22.1622	15	158	64	22.7	-0.7801	0.5915
23	17.8057	14	165	66.8	24.5	1.526	3.224
24	12.4296	14	155	45.4	18.9	-0.1165	0.3774
25	14.2371	15	168	59.9	21.2	-1.758	-2.808
26	17.745	14	151	40.9	17.9	0.4808	1.738
27	19.019	15	158	43.6	17.5	0.07001	4.087
28	6.49414	15	162	49.8	19	-0.5202	-1.475
29	1.47736	17	161	57.3	22.1	-0.7525	-0.1175
30	40.5196	16	167	73.8	26.5	0.6069	3.659
